# Supplementary material for: Functional Status Following Pulmonary Rehabilitation: Responders and Non-Responders
Source: J Clin Med. 2022 Jan 20;11(3):518. doi: 10.3390/jcm11030518 (PMC8836346; doi:10.3390/jcm11030518)
Supplement: Supplementary file 1 [file jcm-11-00518-s001.zip]

Archive with 1 entries (1 files):
- jcm-1495808-supplementary.pdf
